# Supplementary material for: PKR-Mediated Phosphorylation of eIF2a and CHK1 Is Associated with Doxorubicin-Mediated Apoptosis in HCC1143 Triple-Negative Breast Cancer Cells
Source: Int J Mol Sci. 2022 Dec 14;23(24):15872. doi: 10.3390/ijms232415872 (PMC9779813; doi:10.3390/ijms232415872)
Supplement: Supplementary file 1 [file ijms-23-15872-s001.zip]

Archive with 1 entries (1 files):
- ijms-2048109-supplementary.pdf
